# Supplementary material for: The negative effect of wood ant presence on tick abundance
Source: Parasit Vectors. 2018 Mar 15;11:164. doi: 10.1186/s13071-018-2712-0 (PMC5852968; doi:10.1186/s13071-018-2712-0)
Supplement: Supplementary file 1 — Table S1. Description of all variables used in the statistical analysis. Table S2. Raw data. (XLSX 38.7 kb) [file 13071_2018_2712_MOESM1_ESM.xlsx]

## Sheet: Table S1
Additional file 1
Table S1. Description of all variables used in the statistical analysis
Variable name	Description
Pair	Names of the 26 pairs (paired ant and control sites have the same name)
Site	Names of the 52 sampling sites (control site names include Ctr)
Coordinates_CH1903_E	Longitude of the sampling site
Coordinates_CH1903_N	Latitude of the sampling site
Sampling_plot	Unique name for the 130 sampling plots (unit of data collection)
Orientation	Orientation of the sampling plots: A = 60°, B = 180°, C = 300°
Person_recording	Observer name
Date	Date of sampling formated as YearMonthDay
Distance_m	Distance from the nest/center (10 m or 20 m)
Time_sampling_h	Duration of data collection in hours
Exposition	Exposition given in °
Slope	Slope given in °
Nest_presence	Nest presence defined as 1 for ant sites and 0 for control sites
Nest_volume_m3	Nest volume in m3
Ants	Number of ants counted using bait
Ticks_adults	Number of adult ticks counted using dragging
Ticks_nymphs	Number of tick nymphs counted using dragging
Ticks_total	Sum of adult and nymphal ticks
Litter_depth	Litter depth in cm
Litter_needles	Proportion of coniferes needles in the litter in %
Rock_cover	Proportion of rock in %
Moss_cover	Proportion of moss in %
Low_vegetation_cover	Proportion of low vegetation (< 0.4 m) in %
High_vegetation_cover	Proportion of high vegetation (> 0.4 m) in %
Canopy_cover	Canopy cover in %
Deadwood_volume_m3	Estimated volume of deadwood in m3
Number_trees	Number of trees
Number_conifers	Number of coniferes trees
Mean_DBH	Mean diameter at breast height from all trees in cm
Number_tree_species	Number of tree species
Humidity_mean	Mean relative humidity in %
Temperature_mean	Mean temperature in C°
Saturation_deficit	Saturation deficit in mmHg
Remarks	Observations of additional ant nests and species

## Sheet: Table S2
Additional file 1
Table S2. Raw data.
Pair	Site	Coordinates_CH1903_E	Coordinates_CH1903_N	Sampling_plot	Orientation	Person_recording	Date	Distance_m	Time_sampling_h	Exposition	Slope	Nest_presence	Nest_volume_m3	Ants	Ticks_adults	Ticks_nymphs	Ticks_total	Litter_depth	Litter_needles	Rock_cover	Moss_cover	Low_vegetation_cover	High_vegetation_cover	Canopy_cover	Deadwood_volume_m3	Number_trees	Number_conifers	Mean_DBH	Number_tree_species	Humidity_mean	Temperature_mean	Saturation_deficit	Remarks
Arb_02	Arb_02	620371	251396	Arb_02_1	A	Pieter	20160623	20	0.33	315	15	1	0.376991	50	0	25	25	1.5	50	0	10	50	60	80	43.6	7	3	30	4	89.2	22.95	2.2
Arb_02	Arb_02	620371	251396	Arb_02_2	C	Pieter	20160623	20	0.33	270	20	1	0.376991	50	0	19	19	0.5	50	0	0	60	90	95	43.6	4	4	34	1	89	22.47	2.2	F. polyctena nest on plot (height 90 cm, diameter 110 cm)
Arb_02	Arb_02_Ctr	620406	251549	Arb_02_Ctr_1	A	Pieter	20160623	20	0.33	180	35	0	0	0	1	27	28	6	5	0	5	10	75	70	4.95	1	1	45	1	78.4	24.47	4.9	Lasius fuliginosis on plot
Arb_02	Arb_02_Ctr	620406	251549	Arb_02_Ctr_2	C	Pieter	20160623	20	0.33	180	10	0	0	0	0	34	34	5	5	0	0	80	30	50	4.95	5	0	24	2	81.2	23.2	3.9
Bre_1000	Bre_1000	615414	248321	Bre_1000_1	A	Pieter	20160620	20	0.25	135	5	1	0.07422	0	1	3	4	6	5	0	5	90	30	90	18.56	1	0	35	1	59.8	18.68	6.3	Myrmica sp. on plot
Bre_1000	Bre_1000	615414	248321	Bre_1000_2	C	Pieter	20160620	20	0.5	90	15	1	0.07422	0	0	6	6	5	10	5	10	90	20	80	18.56	9	3	25	4	42.3	28.27	16.5	Myrmica sp. on plot
Bre_1000	Bre_1000_Ctr	615259	248292	Bre_1000_Ctr_1	A	Pieter	20160620	20	0.33	315	20	0	0	0	0	4	4	5	20	25	20	75	10	85	0	1	0	36	1	74.1	16.15	3.5	Myrmica sp. on bait
Bre_1000	Bre_1000_Ctr	615259	248292	Bre_1000_Ctr_2	C	Pieter	20160620	20	0.33	315	10	0	0	0	0	7	7	5	40	0	0	90	20	80	0	5	4	26	2	76.3	15.62	3.1
Bre_58	Bre_58	615650	250585	Bre_58_1	A	Pieter	20160620	20	0.33	315	25	1	0.294524	5	0	40	40	5	15	0	5	60	30	5	0	10	1	29	3	83	15.73	2.2
Bre_58	Bre_58	615650	250585	Bre_58_2	C	Pieter	20160620	20	0.33	45	20	1	0.294524	0	1	51	52	3.5	20	0	0	20	10	80	0	4	3	24	3	79.3	14.32	2.5
Bre_58	Bre_58_Ctr	615738	250653	Bre_58_Ctr_1	A	Pieter	20160620	20	0.25	360	20	0	0	0	1	52	53	0.5	5	0	5	60	20	75	41.26	9	2	25	3	79.7	13.48	2.3
Bre_58	Bre_58_Ctr	615738	250653	Bre_58_Ctr_2	C	Pieter	20160620	20	0.25	45	15	0	0	0	0	26	26	2	40	0	5	80	20	75	41.26	6	4	28	2	85.7	13.6	1.6
Bub_46	Bub_46	620954	255313	Bub_46_1	A	Pieter	20160622	20	0.33	90	5	1	0.041888	40	0	20	20	4	50	0	5	25	20	80	90.97	4	4	23	1	67.2	25.7	8
Bub_46	Bub_46	620954	255313	Bub_46_2	B	Pieter	20160622	20	0.33	90	0	1	0.041888	21	0	17	17	5	20	0	5	40	60	80	90.97	2	1	38	2	64.5	27.58	9.7
Bub_46	Bub_46	620954	255313	Bub_46_3	C	Pieter	20160622	20	0.33	90	5	1	0.041888	40	1	27	28	6	15	0	5	20	75	85	90.97	3	1	27	3	74.1	25.37	6.2
Bub_46	Bub_46_Ctr	621034	255433	Bub_46_Ctr_1	A	Pieter	20160622	20	0.33	180	10	0	0	0	0	29	29	4	0	0	5	20	20	85	25.48	4	0	18	2	62.8	27.1	9.9
Bub_46	Bub_46_Ctr	621034	255433	Bub_46_Ctr_2	B	Pieter	20160622	20	0.33	180	10	0	0	0	0	67	67	3	0	0	10	20	30	90	25.48	3	0	17	2	66.2	27.25	9.1
Bub_46	Bub_46_Ctr	621034	255433	Bub_46_Ctr_3	C	Pieter	20160622	20	0.33	180	15	0	0	0	0	3	3	2	0	0	0	0	90	75	25.48	0	0	0	0	77.7	25.38	5.3	Lasius sp. on bait
Fre_04	Fre_04	617536	259990	Fre_04_1	A	Pieter	20160701	10	0.33	135	35	1	0.22122	9	0	11	11	3	5	10	15	10	50	95	37.35	1	0	17	1	83.3	20.25	2.9
Fre_04	Fre_04	617536	259990	Fre_04_2	B	Pieter	20160701	10	0.25	135	35	1	0.22122	3	0	30	30	6	5	0	0	10	10	90	37.35	4	1	28	3	77	21.03	4.2
Fre_04	Fre_04	617536	259990	Fre_04_3	C	Pieter	20160701	10	0.25	225	20	1	0.22122	9	0	29	29	5	5	5	10	15	25	90	37.35	2	0	24	1	76.4	21.08	4.3
Fre_04	Fre_04_Ctr	617392	260017	Fre_04_Ctr_1	A	Pieter	20160701	10	0.25	225	20	0	0	0	0	8	8	5	0	0	5	50	40	75	17.2	3	0	28	2	81.4	20.3	3.2
Fre_04	Fre_04_Ctr	617392	260017	Fre_04_Ctr_2	B	Pieter	20160701	10	0.25	225	10	0	0	0	0	15	15	5	5	0	5	60	35	50	17.2	3	1	27	2	79.9	20.2	3.5
Fre_04	Fre_04_Ctr	617392	260017	Fre_04_Ctr_3	C	Pieter	20160701	10	0.58	225	20	0	0	0	0	10	10	5	0	0	10	50	20	90	17.2	2	0	32	2	81	20.13	3.3
Fre_1000	Fre_1000	617422	259775	Fre_1000_1	A	Bernhard	20160606	20	0.25	360	15	1	0.10472	11	0	2	2	2	5	0	0	25	10	60	0	3	1	37	2	68.7	19.58	5.2
Fre_1000	Fre_1000	617422	259775	Fre_1000_2	B	Bernhard	20160606	20	0.25	315	15	1	0.10472	5	0	12	12	1	5	0	5	25	20	50	0	1	0	12	1	73	19.13	4.4
Fre_1000	Fre_1000	617422	259775	Fre_1000_3	C	Bernhard	20160606	20	0.33	45	10	1	0.10472	14	0	4	4	3	0	0	0	10	80	95	0	2	1	43	2	71.9	18.12	4.3
Fre_1000	Fre_1000_Ctr	617315	259788	Fre_1000_Ctr_1	A	Bernhard	20160606	20	0.17	45	20	0	0	0	0	2	2	3	0	0	5	20	40	95	38.64	2	0	35	1	75	19.53	4.2
Fre_1000	Fre_1000_Ctr	617315	259788	Fre_1000_Ctr_2	B	Bernhard	20160606	20	0.33	360	30	0	0	0	0	9	9	3	0	0	0	5	50	70	38.64	2	0	43	1	76.3	19.95	4
Fre_1000	Fre_1000_Ctr	617315	259788	Fre_1000_Ctr_3	C	Bernhard	20160606	20	0.33	360	25	0	0	0	1	13	14	3	0	0	0	20	30	80	38.64	3	0	46	1	71.8	19.55	4.7
Fre_1001	Fre_1001	617202	260323	Fre_1001_1	A	Pieter	20160623	20	0.33	45	10	1	0.837758	50	0	0	0	5	50	0	5	20	15	75	10.06	7	3	22	3	80.7	25.88	4.8
Fre_1001	Fre_1001	617202	260323	Fre_1001_2	B	Pieter	20160623	20	0.33	45	5	1	0.837758	70	0	0	0	0.5	80	0	15	20	10	80	10.06	6	6	28	1	74.2	27.18	6.9
Fre_1001	Fre_1001	617202	260323	Fre_1001_3	C	Pieter	20160623	20	0.33	360	15	1	0.837758	60	0	0	0	5	20	0	5	10	90	85	10.06	1	1	41	1	76.6	26.23	5.9	F. polyctena nests on plot (height 50 cm, diameter 110 cm and height 60 cm, diameter 110 cm)
Fre_1001	Fre_1001_Ctr	617336	260397	Fre_1001_Ctr_1	A	Pieter	20160623	20	0.17	45	20	0	0	0	0	25	25	5	5	0	5	10	10	70	17.18	10	0	18	1	70.5	26.23	7.5
Fre_1001	Fre_1001_Ctr	617336	260397	Fre_1001_Ctr_2	B	Pieter	20160623	20	0.33	45	20	0	0	4	0	25	25	5	100	0	0	40	20	90	17.18	5	0	20	1	73	26.3	6.8
Fre_1001	Fre_1001_Ctr	617336	260397	Fre_1001_Ctr_3	C	Pieter	20160623	20	0.33	90	20	0	0	0	0	7	7	4	5	0	0	10	80	50	17.18	3	0	19	1	75.7	26.6	6.3
Lan_03	Lan_03	625788	245940	Lan_03_1	A	Pieter	20160628	10	0.33	180	15	1	0.20944	3	0	18	18	10	20	0	0	0	15	40	20.78	0	0	0	0	65.4	20.88	6.3
Lan_03	Lan_03	625788	245940	Lan_03_2	C	Pieter	20160628	10	0.33	90	10	1	0.20944	40	0	9	9	9	10	0	0	20	20	20	20.78	3	0	35	1	74	18.93	4.2
Lan_03	Lan_03_Ctr	625942	246045	Lan_03_Ctr_1	A	Pieter	20160628	10	0.33	270	20	0	0	0	1	41	42	7	50	5	5	5	15	75	28.14	1	1	72	1	75.5	18.9	3.9	C. ligniperda on plot
Lan_03	Lan_03_Ctr	625942	246045	Lan_03_Ctr_2	C	Pieter	20160628	10	0.33	270	20	0	0	6	0	28	28	7	10	10	10	20	10	90	28.14	1	1	90	1	68.6	20.52	5.6
Lan_07	Lan_07	625387	246291	Lan_07_1	A	Pieter	20160704	10	0.33	270	25	1	0.150796	40	0	5	5	5	10	0	0	5	10	50	61.8	2	1	32	2	54.5	24	10
Lan_07	Lan_07	625387	246291	Lan_07_2	C	Pieter	20160704	10	0.33	225	25	1	0.150796	80	0	16	16	4	20	0	5	25	60	90	61.8	2	1	76	2	73.2	20.48	4.7
Lan_07	Lan_07_Ctr	625258	246317	Lan_07_Ctr_1	A	Pieter	20160704	10	0.33	225	15	0	0	0	0	22	22	10.5	5	0	5	10	60	90	18.66	2	1	55	2	68.1	20.73	5.7
Lan_07	Lan_07_Ctr	625258	246317	Lan_07_Ctr_2	C	Pieter	20160704	10	0.33	135	15	0	0	0	0	29	29	12.5	0	0	0	20	60	90	18.66	2	0	14	2	68	22.28	6.3
Lan_1000	Lan_1000	624705	246429	Lan_1000_1	A	Pieter	20160617	20	0.33	135	40	1	0.131947	6	0	9	9	3	5	0	5	70	25	60	37.45	2	0	18	2	77.9	13.08	2.5
Lan_1000	Lan_1000	624705	246429	Lan_1000_2	C	Pieter	20160617	20	0.33	180	10	1	0.131947	3	1	12	13	3	10	0	5	80	20	90	37.45	3	1	37	2	72.9	13.78	3.2
Lan_1000	Lan_1000_Ctr	624505	246428	Lan_1000_Ctr_1	A	Pieter	20160617	20	0.33	135	20	0	0	3	1	18	19	1	30	5	5	60	40	70	57	1	0	51	1	73.7	14.53	3.2	C. ligniperda and Myrmica sp. on plot
Lan_1000	Lan_1000_Ctr	624505	246428	Lan_1000_Ctr_2	C	Pieter	20160617	20	0.33	135	25	0	0	0	1	24	25	3	10	0	5	60	60	90	57	3	0	40	2	73.5	15.55	3.4
Lan_61	Lan_61	624273	244478	Lan_61_1	A	Pieter	20160620	20	0.33	135	30	1	0.245044	8	0	19	19	4	60	0	0	0	0	50	0	18	18	18	2	84.5	14.75	1.9
Lan_61	Lan_61	624273	244478	Lan_61_2	C	Pieter	20160620	20	0.33	225	25	1	0.245044	5	1	15	16	5	30	0	0	15	20	90	0	5	5	25	1	77.4	15.25	2.9
Lan_61	Lan_61_Ctr	624311	244626	Lan_61_Ctr_1	A	Pieter	20160620	20	0.33	225	30	0	0	0	0	4	4	0.5	100	0	60	25	60	25	17.8	12	8	21	1	72.1	18	4.2
Lan_61	Lan_61_Ctr	624311	244626	Lan_61_Ctr_2	C	Pieter	20160620	20	0.33	225	25	0	0	0	0	2	2	1	50	0	40	20	80	40	17.8	2	1	51	2	79.5	16.45	2.8
Lau_06	Lau_06	624205	256456	Lau_06_1	A	Bernhard	20160610	20	0.25	225	20	1	0.095033	8	0	11	11	5	5	0	0	15	25	90	74.64	5	0	32	1	62.1	19.77	6.4
Lau_06	Lau_06	624205	256456	Lau_06_2	C	Bernhard	20160610	20	0.25	225	20	1	0.095033	14	0	10	10	3	5	0	5	70	40	70	74.64	4	0	31	2	69	20.62	5.5	F. polyctena nest on plot (height 30 cm, diameter 40 cm)
Lau_06	Lau_06_Ctr	624124	256538	Lau_06_Ctr_1	A	Bernhard	20160610	20	0.25	225	30	0	0	0	0	10	10	4	0	0	5	30	40	80	136.41	3	0	19	2	72.9	19.25	4.4
Lau_06	Lau_06_Ctr	624124	256538	Lau_06_Ctr_2	C	Bernhard	20160610	20	0.25	45	30	0	0	0	0	21	21	5	5	5	5	15	10	80	136.41	3	0	43	1	65.4	21.05	6.3
Law_38	Law_38	618783	247827	Law_38_1	A	Pieter	20160628	10	0.33	90	30	1	0.353429	16	0	0	0	2	70	10	10	20	20	90	23.77	5	1	24	3	77.9	15.7	2.9
Law_38	Law_38	618783	247827	Law_38_2	C	Pieter	20160628	10	0.25	90	25	1	0.353429	8	0	2	2	3	30	10	15	30	20	75	23.77	5	3	24	4	78.5	15.67	2.8
Law_38	Law_38_Ctr	618731	247634	Law_38_Ctr_1	A	Pieter	20160628	10	0.33	315	25	0	0	0	0	16	16	4	50	0	5	0	5	80	37.27	8	5	31	2	81	15.1	2.4
Law_38	Law_38_Ctr	618731	247634	Law_38_Ctr_2	C	Pieter	20160628	10	0.33	315	20	0	0	0	0	22	22	5	40	10	10	5	5	75	37.27	4	1	18	2	77.5	14.95	2.8
Lie_1000	Lie_1000	621528	258910	Lie_1000_1	B	Pieter	20160627	10	0.33	45	30	1	0.01309	80	0	0	0	0.1	70	0	10	30	40	70	12.16	1	1	17	1	62.1	18.92	6.1	F. polyctena nest on plot (height 70 cm, diameter 110 cm)
Lie_1000	Lie_1000	621528	258910	Lie_1000_2	C	Pieter	20160627	10	0.33	45	30	1	0.01309	12	0	8	8	0.1	50	0	20	20	35	70	12.16	3	2	26	2	57.4	20.2	7.4
Lie_1000	Lie-1000_Ctr	621416	258968	Lie_1000_Ctr_1	B	Pieter	20160627	10	0.33	225	30	0	0	0	0	20	20	3	20	0	5	10	80	60	2.66	3	0	23	2	68.7	18.33	4.8
Lie_1000	Lie-1000_Ctr	621416	258968	Lie_1000_Ctr_2	C	Pieter	20160627	10	0.33	180	20	0	0	0	1	12	13	4	25	0	5	15	70	90	2.66	4	0	22	2	69.6	18.3	4.7
Lie_1001	Lie_1001	618111	259776	Lie_1001_1	A	Pieter	20160705	10	0.33	315	25	1	0.018555	3	0	51	51	5	50	0	10	5	70	40	48.57	3	0	17	1	60.2	22.32	7.9
Lie_1001	Lie_1001	618111	259776	Lie_1001_2	B	Pieter	20160705	10	0.33	270	20	1	0.018555	2	0	55	55	2	75	0	35	50	25	65	48.57	4	4	19	1	53.1	24.72	10.8	F. fusca on bait
Lie_1001	Lie_1001	618111	259776	Lie_1001_3	C	Pieter	20160705	10	0.33	225	15	1	0.018555	8	0	56	56	5	40	0	30	30	50	50	48.57	2	2	24	2	55.3	23.07	9.3
Lie_1001	Lie_1001_Ctr	618363	259801	Lie_1001_Ctr_1	A	Pieter	20160705	10	0.33	135	20	0	0	0	2	67	69	4	5	0	5	5	25	20	11.47	3	0	18	1	70.5	20.58	5.2
Lie_1001	Lie_1001_Ctr	618363	259801	Lie_1001_Ctr_2	B	Pieter	20160705	10	0.33	180	30	0	0	0	0	50	50	7	5	0	5	0	30	60	11.47	2	0	36	1	65.8	21	6.2
Lie_1001	Lie_1001_Ctr	618363	259801	Lie_1001_Ctr_3	C	Pieter	20160705	10	0.33	135	10	0	0	0	1	36	37	7	10	0	0	0	90	90	11.47	2	1	36	2	69.6	20.37	5.3
Lie_121	Lie_121	620723	260486	Lie_121_1	A	Pieter	20160622	20	0.33	90	15	1	0.012828	1	0	3	3	5	20	0	0	0	95	95	22.23	1	0	28	1	85.7	22.12	2.8
Lie_121	Lie_121	620723	260486	Lie_121_2	B	Pieter	20160622	20	0.33	270	10	1	0.012828	1	0	12	12	0.1	80	5	5	20	80	85	22.23	5	5	23	2	80.5	23.75	4.2
Lie_121	Lie_121	620723	260486	Lie_121_3	C	Pieter	20160622	20	0.33	270	10	1	0.012828	2	0	11	11	0.5	90	0	5	40	40	75	22.23	6	6	24	1	66.6	27.43	9.1	F. polyctena nest on plot ( height 1 cm, diameter 60 cm)
Lie_121	Lie_121_Ctr	620766	260618	Lie_121_Ctr_1	A	Pieter	20160622	20	0.33	270	10	0	0	0	0	3	3	1	20	0	5	10	75	80	33.96	2	0	45	1	53.7	29.77	14.6
Lie_121	Lie_121_Ctr	620766	260618	Lie_121_Ctr_2	B	Pieter	20160622	20	0.25	45	15	0	0	1	4	12	16	1.5	70	5	5	35	30	50	33.96	5	5	26	1	63.5	27.58	10
Lie_121	Lie_121_Ctr	620766	260618	Lie_121_Ctr_3	C	Pieter	20160622	20	0.33	360	20	0	0	0	0	0	0	1	50	0	0	0	100	90	33.96	2	2	35	1	59.9	30.17	12.9
Lie_145	Lie_145	623632	261056	Lie_145_1	A	Pieter	20160630	10	0.33	360	20	1	0.053014	9	0	12	12	3	80	0	15	5	20	40	18.17	16	15	15	1	95.1	17.43	0.7
Lie_145	Lie_145	623632	261056	Lie_145_2	B	Pieter	20160630	10	0.33	180	15	1	0.053014	33	0	4	4	1	70	0	20	5	50	90	18.17	14	14	15	1	93.9	18.15	0.9
Lie_145	Lie_145	623632	261056	Lie_145_3	C	Pieter	20160630	10	0.33	90	15	1	0.053014	4	0	7	7	2	60	0	20	20	60	90	18.17	9	9	16	1	77.6	20	3.8
Lie_145	Lie_145_Ctr	623692	261296	Lie_145_Ctr_1	A	Pieter	20160630	10	0.33	90	20	0	0	0	0	23	23	2	60	0	15	10	20	80	16.76	6	4	18	3	88.3	19.1	1.9
Lie_145	Lie_145_Ctr	623692	261296	Lie_145_Ctr_2	B	Pieter	20160630	10	0.33	225	15	0	0	0	2	25	27	2.5	40	10	10	20	25	55	16.76	6	1	14	4	82.9	19.62	2.9
Lie_145	Lie_145_Ctr	623692	261296	Lie_145_Ctr_3	C	Pieter	20160630	10	0.33	225	15	0	0	0	0	6	6	0.5	60	0	20	15	65	60	16.76	2	2	22	1	82.1	20.52	3.2
Lie_155	Lie_155	620454	260437	Lie_155_1	A	Bernhard	20160606	20	0.33	180	10	1	0.001847	0	0	46	46	2	0	0	0	60	80	30	30.4	2	0	14	1	77.1	19.48	3.8
Lie_155	Lie_155	620454	260437	Lie_155_2	C	Bernhard	20160606	20	0.25	135	30	1	0.001847	5	1	69	70	2	0	0	0	5	40	80	30.4	3	2	34	2	79.7	18.68	3.2
Lie_155	Lie_155_Ctr	620408	260508	Lie_155_Ctr_1	A	Bernhard	20160606	20	0.33	135	30	0	0	0	0	6	6	2	0	0	0	10	10	80	5.05	2	0	25	2	83.3	18.35	2.6	F. fusca on plot, C. ligniperda on bait
Lie_155	Lie_155_Ctr	620408	260508	Lie_155_Ctr_2	C	Bernhard	20160606	20	0.33	225	20	0	0	0	1	36	37	3	0	0	0	20	30	50	5.05	3	0	23	2	85.8	17.78	2.1	C. ligniperda on plot
Lie_159	Lie_159	621529	258788	Lie_159_1	A	Pieter	20160704	10	0.25	225	20	1	0.265072	13	0	0	0	1	50	0	5	20	75	90	27.08	2	2	24	1	71.3	18.22	4.4
Lie_159	Lie_159	621529	258788	Lie_159_2	B	Pieter	20160704	10	0.33	180	25	1	0.265072	50	0	0	0	0.1	50	0	5	60	25	80	27.08	15	15	17	1	75.3	18.37	3.8
Lie_159	Lie_159	621529	258788	Lie_159_3	C	Pieter	20160704	10	0.33	225	30	1	0.265072	120	0	0	0	0.5	50	0	5	25	70	80	27.08	5	4	23	2	68.8	19.05	5	F. polyctena nest on plot (height 25 cm, diameter 75 cm)
Lie_159	Lie_159_Ctr	621705	258765	Lie_159_Ctr_1	A	Pieter	20160704	10	0.25	90	35	0	0	0	0	2	2	4	35	0	0	40	65	90	6.25	4	4	32	2	58.7	21.38	7.7
Lie_159	Lie_159_Ctr	621705	258765	Lie_159_Ctr_2	B	Pieter	20160704	10	0.25	90	30	0	0	0	0	4	4	0.5	40	0	0	90	40	95	6.25	6	6	18	1	65.7	21.42	6.4
Lie_159	Lie_159_Ctr	621705	258765	Lie_159_Ctr_3	C	Pieter	20160704	10	0.22	360	10	0	0	0	0	7	7	2	30	0	0	25	35	95	6.25	6	2	27	2	55	21.47	8.4
Lied_03	Lied_03	622073	249629	Lied_03_1	A	Pieter	20160628	10	0.33	315	15	1	0.038485	70	0	10	10	3	30	0	0	20	10	60	55.2	3	2	46	3	65.3	19.43	5.7
Lied_03	Lied_03	622073	249629	Lied_03_2	B	Pieter	20160628	10	0.25	360	15	1	0.038485	18	0	8	8	3	30	0	0	10	10	90	55.2	4	1	30	4	68.5	19.52	5.2
Lied_03	Lied_03	622073	249629	Lied_03_3	C	Pieter	20160628	10	0.33	360	25	1	0.038485	0	0	17	17	5	30	0	5	60	50	60	55.2	1	0	37	1	77.2	19.48	3.8	Myrmica sp. on bait
Lied_03	Lied_03_Ctr	622121	249707	Lied_03_Ctr_1	A	Pieter	20160628	10	0.25	45	15	0	0	0	0	5	5	3	10	0	5	70	50	30	93.68	2	0	29	2	59.7	22.63	8.1
Lied_03	Lied_03_Ctr	622121	249707	Lied_03_Ctr_2	B	Pieter	20160628	10	0.33	45	20	0	0	0	0	7	7	6	10	0	0	10	20	25	93.68	4	1	36	3	65.1	21.17	6.4
Lied_03	Lied_03_Ctr	622121	249707	Lied_03_Ctr_3	C	Pieter	20160628	10	0.33	360	25	0	0	0	0	8	8	2	10	0	5	70	30	80	93.68	1	0	37	1	62.4	21.3	7
Ober_03	Ober_03	624915	249238	Ober_03_1	A	Pieter	20160704	10	0.33	360	15	1	0.353953	100	0	5	5	2.5	5	30	15	15	100	35	51.03	2	0	12	2	69.6	21.25	5.6
Ober_03	Ober_03	624915	249238	Ober_03_2	B	Pieter	20160704	10	0.33	360	15	1	0.353953	80	0	8	8	3	25	5	5	70	35	40	51.03	2	0	18	2	69.8	21.05	5.5
Ober_03	Ober_03	624915	249238	Ober_03_3	C	Pieter	20160704	10	0.33	225	10	1	0.353953	18	0	18	18	3.5	20	5	0	15	30	50	51.03	8	0	15	1	67	21.7	6.3
Ober_03	Ober_03_Ctr	624726	249437	Ober_03_Ctr_1	A	Pieter	20160704	10	0.33	180	5	0	0	0	0	23	23	6	5	5	5	65	35	35	5.82	5	0	25	2	65.2	21.4	6.5
Ober_03	Ober_03_Ctr	624726	249437	Ober_03_Ctr_2	B	Pieter	20160704	10	0.33	180	10	0	0	0	0	3	3	4	0	0	0	50	20	25	5.82	3	0	21	1	60.5	22.37	7.8	Lasius sp. on plot
Ober_03	Ober_03_Ctr	624726	249437	Ober_03_Ctr_3	C	Pieter	20160704	10	0.33	270	15	0	0	0	0	17	17	3	5	5	5	45	60	75	5.82	2	0	37	1	62.3	21.7	7.2
Ober_07	Ober_07	624785	249307	Ober_07_1	A	Pieter	20160627	10	0.33	270	20	1	0.190066	13	0	7	7	3	20	20	0	25	15	75	6.28	3	1	19	2	44.7	23.55	11.8
Ober_07	Ober_07	624785	249307	Ober_07_2	B	Pieter	20160627	10	0.33	270	25	1	0.190066	1	0	10	10	7	50	0	0	5	5	60	6.28	8	4	21	4	64.7	19.05	5.7
Ober_07	Ober_07	624785	249307	Ober_07_3	C	Pieter	20160627	10	0.33	180	15	1	0.190066	24	0	1	1	1	50	30	0	15	15	90	6.28	2	2	47	1	52	21.45	9
Ober_07	Ober_07_Ctr	624967	249127	Ober_07_Ctr_1	A	Pieter	20160627	10	0.33	180	25	0	0	0	0	16	16	5	20	0	5	40	50	80	11.26	3	0	20	3	60.3	18.4	6.2
Ober_07	Ober_07_Ctr	624967	249127	Ober_07_Ctr_2	B	Pieter	20160627	10	0.33	135	10	0	0	0	0	2	2	2.5	20	0	5	25	80	30	11.26	5	1	26	4	61.7	18.27	5.9
Ober_07	Ober_07_Ctr	624967	249127	Ober_07_Ctr_3	C	Pieter	20160627	10	0.33	0	0	0	0	0	0	4	4	1	50	20	0	30	25	60	11.26	9	1	33	2	53.5	19.22	7.6
Rei_08	Rei_08	619504	248012	Rei_08_1	A	Bernhard	20160607	20	0.25	45	10	1	0.067021	12	0	2	2	2	20	5	5	5	30	65	7.55	6	3	26	2	83.4	17.75	2.5
Rei_08	Rei_08	619504	248012	Rei_08_2	B	Bernhard	20160607	20	0.25	135	30	1	0.067021	7	0	2	2	2	0	0	5	10	80	85	7.55	0	0	0	0	60.3	27.08	10.6
Rei_08	Rei_08	619504	248012	Rei_08_3	C	Bernhard	20160607	20	0.33	135	35	1	0.067021	17	0	17	17	2	20	10	20	10	10	90	7.55	4	2	30	2	82.7	17.73	2.6
Rei_08	Rei_08_Ctr	619516	247905	Rei_08_Ctr_1	A	Bernhard	20160607	20	0.17	135	25	0	0	0	0	2	2	3	5	0	10	30	80	50	47.75	3	2	33	2	79.1	19.67	3.5
Rei_08	Rei_08_Ctr	619516	247905	Rei_08_Ctr_2	B	Bernhard	20160607	20	0.25	225	30	0	0	0	0	3	3	2	5	0	5	20	70	85	47.75	7	4	23	3	85.8	18.22	2.2
Rei_08	Rei_08_Ctr	619516	247905	Rei_08_Ctr_3	C	Bernhard	20160607	20	0.25	225	30	0	0	0	0	5	5	2	5	0	5	25	80	90	47.75	4	2	19	2	80.5	18.8	3.1
Rei_13	Rei_13	618876	247948	Rei_13_1	A	Bernhard	20160610	20	0.17	225	25	1	0.113097	6	0	2	2	2	5	0	5	30	80	80	51.76	2	2	40	2	67.7	17.52	4.7
Rei_13	Rei_13	618876	247948	Rei_13_2	C	Bernhard	20160610	20	0.33	225	20	1	0.113097	4	0	3	3	2	5	10	0	70	20	60	51.76	8	1	32	3	70.8	16.55	4	F. polyctena nest on plot (height 50 cm, diameter 90 cm)
Rei_13	Rei_13_Ctr	618960	247814	Rei_13_Ctr_1	A	Bernhard	20160610	20	0.25	225	35	0	0	0	0	4	4	1	10	20	20	25	5	90	30.31	6	1	29	2	73.7	15.2	3.3
Rei_13	Rei_13_Ctr	618960	247814	Rei_13_Ctr_2	C	Bernhard	20160610	20	0.25	225	30	0	0	0	1	32	33	0.1	10	35	30	60	15	50	30.31	8	1	24	2	82	13.97	2.1
Wal_121	Wal_121	622608	246603	Wal_121_1	A	Pieter	20160701	10	0.33	90	30	1	0.019242	0	0	16	16	1.5	20	35	20	35	5	70	2.63	10	3	35	4	77.3	19.28	3.7
Wal_121	Wal_121	622608	246603	Wal_121_2	C	Pieter	20160701	10	0.25	180	30	1	0.019242	1	0	3	3	2	5	20	25	70	5	0	2.63	5	1	47	2	76.1	19.83	4.1
Wal_121	Wal_121_Ctr	622688	246608	Wal_121_Ctr_1	A	Pieter	20160701	10	0.33	135	30	0	0	0	0	15	15	3	20	15	5	10	0	90	3.98	6	3	36	3	81.3	18.28	2.9
Wal_121	Wal_121_Ctr	622688	246608	Wal_121_Ctr_2	C	Pieter	20160701	10	0.33	315	20	0	0	0	0	13	13	1.5	25	40	15	5	0	60	3.98	8	3	39	3	77.6	19	3.6
Wal_94	Wal_94	624729	247675	Wal_94_1	A	Pieter	20160705	10	0.33	315	30	1	0.307876	11	0	10	10	7	10	5	5	20	15	70	14.31	3	0	37	1	69.9	19.32	4.9
Wal_94	Wal_94	624729	247675	Wal_94_2	B	Pieter	20160705	10	0.33	45	10	1	0.307876	29	0	8	8	8	10	10	5	25	40	75	14.31	4	2	33	2	72	19	4.5
Wal_94	Wal_94	624729	247675	Wal_94_3	C	Pieter	20160705	10	0.33	135	20	1	0.307876	50	1	23	24	5	15	5	0	10	15	70	14.31	2	2	33	2	74.7	18.05	3.8
Wal_94	Wal_94_Ctr	624921	247612	Wal_94_Ctr_1	A	Pieter	20160705	10	0.33	225	30	0	0	0	0	13	13	5	10	0	20	35	25	85	2.99	3	1	26	3	72.9	19.13	4.4
Wal_94	Wal_94_Ctr	624921	247612	Wal_94_Ctr_2	B	Pieter	20160705	10	0.33	225	15	0	0	0	0	10	10	0.5	60	40	40	25	15	80	2.99	8	6	25	3	76	17.18	3.5
Wal_94	Wal_94_Ctr	624921	247612	Wal_94_Ctr_3	C	Pieter	20160705	10	0.33	225	25	0	0	0	3	17	20	3	10	0	30	30	30	70	2.99	2	0	13	1	77	18	3.5	Myrmica sp. on plot
